# Supplementary material for: Midterm outcomes of 455 patients receiving the AFX2 endovascular graft for the treatment of abdominal aortic aneurysm: A retrospective multi-center analysis
Source: PLoS One. 2021 Dec 31;16(12):e0261623. doi: 10.1371/journal.pone.0261623 (PMC8719761; doi:10.1371/journal.pone.0261623)
Supplement: S1 Dataset — (ZIP) [file pone.0261623.s001.zip]

Archive with 13 entries (13 files):
- Data set summary.txt
- endoleak_1.sas7bdat
- endoleak_1a.sas7bdat
- endoleak_1b.sas7bdat
- endoleak_2.sas7bdat
- endoleak_3.sas7bdat
- endoleak_3a.sas7bdat
- endoleak_3b.sas7bdat
- endoleak_4.sas7bdat
- interventions_devrel.sas7bdat
- interventions_endoleak.sas7bdat
- interventions_stenocc.sas7bdat
- main.sas7bdat
