# Supplementary material for: Midterm outcomes of 455 patients receiving the AFX2 endovascular graft for the treatment of abdominal aortic aneurysm: A retrospective multi-center analysis
Source: PLoS One. 2021 Dec 31;16(12):e0261623. doi: 10.1371/journal.pone.0261623 (PMC8719761; doi:10.1371/journal.pone.0261623)
Supplement: S1 Dataset — (ZIP) [file pone.0261623.s001.zip › Data set summary.txt]

Datasets supporting the manuscript are available here.  The contents of each file are as follows:

Main- Demographics, site number, ID (IDshort), event dates (Procedure date=proceduredate, death=deathdt, AAA-related death, rupture=rupturedt, open conversion=opendt), time from procedure to most recent follow-up (TIMEinSTUDYperFU), sac size at baseline in mm (sacdiameter)

Endoleak_1- Type I endoleak event (postop_endoleak), time to the event or last follow-up (TIMEtoEVENT)
Endoleak_1a- Type Ia endoleak event (postop_endoleak), time to the event or last follow-up (TIMEtoEVENT)
Endoleak_1b- Type Ib endoleak event (postop_endoleak), time to the event or last follow-up (TIMEtoEVENT)

Endoleak_2- Type II endoleak event (postop_endoleak), time to the event or last follow-up (TIMEtoEVENT)

Endoleak_3- Type I endoleak event (postop_endoleak), time to the event or last follow-up (TIMEtoEVENT)
Endoleak_3a- Type I endoleak event (postop_endoleak), time to the event or last follow-up (TIMEtoEVENT)
Endoleak_3b- Type I endoleak event (postop_endoleak), time to the event or last follow-up (TIMEtoEVENT)

Endoleak_4- Type I endoleak event (postop_endoleak), time to the event or last follow-up (TIMEtoEVENT)

interventions_devrel- Device related interventions (intervention, intervention_type, intervention_reason), time to the event or last follow-up (TIMEtoEVENT)
interventions_endoleak- Intervention for endoleak (intervention, intervention_type, intervention_reason), time to the event or last follow-up (TIMEtoEVENT)
interventions_stenocc- Intervention for occlusion or stenosis (intervention, intervention_type, intervention_reason), time to the event or last follow-up (TIMEtoEVENT)
